# Supplementary material for: Characterization of Bioactive Phenolic Compounds Extracted from Hydro-Distillation By-Products of Spanish Lamiaceae Plants
Source: Molecules. 2024 Nov 8;29(22):5285. doi: 10.3390/molecules29225285 (PMC11596117; doi:10.3390/molecules29225285)
Supplement: Supplementary file 1 [file molecules-29-05285-s001.zip]

Archive with 1 entries (1 files):
- molecules-3261469-supplementary.pdf
